# Supplementary material for: Shared and divergent mental health characteristics of ADNP-, CHD8- and DYRK1A-related neurodevelopmental conditions
Source: J Neurodev Disord. 2024 Apr 15;16:15. doi: 10.1186/s11689-024-09532-1 (PMC11017562; doi:10.1186/s11689-024-09532-1)
Supplement: Supplementary file 1 — Additional file 1: Table S1. Genetic characterization of the included sample. [file 11689_2024_9532_MOESM1_ESM.xlsx]

## Sheet: Sheet1
TIGER ID	Gene	Inheritence	cDNA	pVariant
T106.03	ADNP	De Novo	c.2157insT	p.Tyr719*
T146.03	ADNP	Unknown	c.340delG	p.Phe114SerfsTer47
T149.03	ADNP	De Novo	c.1046_1047delTG	p.Leu349ArgfsX49
T164.03	ADNP	Unknown	c.2287delT	p.Ser763ProfsX9
T171.03	ADNP	De Novo	c.287del	p.Val96AlafsTer65
T176.03	ADNP	De Novo	c.1102C>T	p.Gln368Ter
T186.03	ADNP	De Novo	c.819delC	p.K274NfsX31
T204.03	ADNP	De Novo	c.2157C>A	p.Y719X
T206.03	ADNP	De Novo	c.190dupA	p.Thr64AsnfsX35
T225.03	ADNP	Unknown	c.2157C>G	p.Tyr719Ter
T226.03	ADNP	Unknown	c.1855G>T	p.Val619Phe
T226.04	ADNP	Unknown	c.1855G>T	p.Val619Phe
T228.03	ADNP	Unknown	c.201G>C	p.Q67H
T231.03	ADNP	De Novo	c.539_542delTTAG	p.V180GfsX17
T242.03	ADNP	De Novo	361_352del	L 121fs
T260.03	ADNP	De Novo	2157C>A	Y719X
T262.03	ADNP	Unknown	c.1595G>A	p.R532Q
T286.03	ADNP	De Novo	c.539_542delTTAG	p.Val180fs
T298.03	ADNP	Unknown	c.539_542delTTAG	p.Val180Gly fs*17
T300.03	ADNP	De Novo	c.2194_2197delTTAG	p.L732MfsX20
T303.03	ADNP	De Novo	c.1313delG	p.G438VfsX40
T100.03	CHD8	De Novo	c.4009C>T
T109.03	CHD8	De Novo	c.6307_6310del	p.Glu2103ArgfsX3
T126.03	CHD8	De Novo	c.5179G>T
T132.03	CHD8	De Novo	c.3367C>T	p.Arg1123Stop
T148.03	CHD8	De Novo	c.34C>T	p.Leu12Phe
T162.03	CHD8	De Novo	c.2485dupA	p.Ile829AsnfsX7
T178.03	CHD8	De Novo	c.2420del	p.Gln993His
T181.03	CHD8	De Novo	c.2854C>T	p.Arg952Ter
T202.03	CHD8	De Novo	c.3882+1G>A
T218.03	CHD8	Unknown	c.2832T>A	p.Cys944*
T230.03	CHD8	Unknown	c.5389C>T	p.R1797X
T273.03	CHD8	De Novo	2202_2203delCA	H734QfsX3
T289.03	CHD8	Inherited	c.79C>T	p.Q27X
T289.04	CHD8	Inherited	c.79C>T	p.Q27X
T293.03	CHD8	Unknown	c.634C>T	p.Arg212Ter
T294.03	CHD8	De Novo	c.464C>G	p.Ser155*
T297.03	CHD8	Inherited	c.5927T>A	p.Ilel976Asn
T299.03	CHD8	De Novo	c.5607dupC	p.D1870Rfs*3
T107.03	DYRK1A	De Novo	c.1098+1G>A
T110.03	DYRK1A	De Novo	c.141delAT	p.Ile48LysfsTer2
T118.03	DYRK1A	De Novo	c.1464del	p.Ala489ProfsTer94
T156.03	DYRK1A	De Novo	1217_1220delAGAA	Lys406ArgfsTer44
T159.03	DYRK1A	De Novo	c.763C>T
T167.03	DYRK1A	Unknown	c.452dup
T188.03	DYRK1A	De Novo	c.883C>T
T193.03	DYRK1A	De Novo	c.665-9_665-5delCTCTT	IVS5-9_IVS5-5delCTCTT
T194.03	DYRK1A	De Novo	c.1248delA
T201.03	DYRK1A	Inherited	c.227insT	p.Met76IlefsTer12
T201.04	DYRK1A	Inherited	c.227insT	p.Met76IlefsTer12
T211.03	DYRK1A	De Novo	c.784dupA	p.Thr262AsnfsTer21
T250.03	DYRK1A	Unknown	c.763C>T	p.Arg255Ter
T251.03	DYRK1A	De Novo	c.349 C>T	p.Arg117Ter
T252.03	DYRK1A	Unknown	c.1405del	p.Gln469AsnfsTer123
T253.03	DYRK1A	Unknown	c.1298dupG	p.Pro434ThrfsTer15
T257.03	DYRK1A	Unknown	c.951+4 951+Tdel
T258.03	DYRK1A	De Novo	c.705_707delinsAC	p.Cys235Ter
T259.03	DYRK1A	Unknown	c.1013_1020del	p.Tyr338CysfsTer3
T261.03	DYRK1A	De Novo	c.572_575del	p.Lys191ThrfsTer6
T265.03	DYRK1A	De Novo	1217_1220delAGAA	K406RfsX44
T267.03	DYRK1A	Unknown	c.511 G>A	p.Gly171Arg
T269.03	DYRK1A	De Novo	657 C>A	Y219X
T270.03	DYRK1A	De Novo	c.477 C>G	p.Tyr159Ter
T301.03	DYRK1A	De Novo	c. 1099-2A>C
T310.03	DYRK1A	De Novo	c. 1035G>A	p.W345*
